# Supplementary material for: APOL1 renal risk variants promote cholesterol accumulation in tissues and cultured macrophages from APOL1 transgenic mice
Source: PLoS One. 2019 Apr 18;14(4):e0211559. doi: 10.1371/journal.pone.0211559 (PMC6472726; doi:10.1371/journal.pone.0211559)
Supplement: S1 Data — (XLSX) [file pone.0211559.s011.xlsx]

## Sheet: Fig 1 
TNF		Nos2		IL2A		Arg1		Rtlna		Chi313
M1	M2	M1	M2	M1	M2	M1	M2	M1	M2	M1	M2
0.0338381	0.00358757	0.00485051	0.000213463	0.0577503	0.023	0.00944892	4.59672	0	1.05638	0	1.54681
0.0383096	0.00354575	0.00243815	0.000633013	0.0459485	0.0176767	0.00211037	5.84772	0	1.01187	0	1.68921
0.0281291	0.00251717	0.00299761	0	0.0516824	0.0148698	0.0065918	4.67617	0	0.925387	0.000739784	1.42304
0.0320208	0.00331126	0.00206878	0	0.062	0.0196982	0.0110656	6.44476	0	1.301	0	2.14016
0.020685	0.00355799	0.00102727	0			0.0129565	5.86724	0	1.19637	0	1.95555
0.029103	0.00335132					0.00640848	6.72916	0	1.1139	0.000460771	1.50207

## Sheet: Fig 2
Kidney					Spleen
WT	G0	G1	G2		WT	G0	G1	G2
10.0113	11.8387	12.27	12.115		11.3533	10.9067	12.84	12.336
10.5225	12.0175	12.175	13.0325		10.8793	10.5647	13.1633	12.7413
14.5399	10.4363	14.685	14.3016		11.172	8.343	12.4985	13.2653
13.97	15.0684	14.6124	14.3534		11.6852	10.6231	11.2448	14.9624
12.0599	11.0755	15.6877	14.8797		11.7863	10.6846	13.6573	12.6701
11.787	11.6654	15.7983	15.4872		11.2985	10.5012	12.7465	12.1472

## Sheet: Fig 3
ABCA1-mRNA					ABCA1mRNA					ABCG1mRNA					ABCG1mRNA
Kidney					Spleen					Kidney					Spleen
WT	G0	G1	G2		WT	G0	G1	G2		WT	G0	G1	G2		WT	G0	G1	G2
0.00299122	0.00296868	0.000701266	0.00129177		0.00135209	0.000754568	0.000317185	0.000347072		0.00124946	0.00157504	0.000749604	0.0011064		0.00248465	0.000472373	0.000113109	0.000121061
0.004572	0.00291187	0.00222992	0.000479692		0.00307348	0.010177	0.000111903	0.000181954		0.000972144	0.00138966	0.00177276	0.000520755		0.00342	0.010177	3.7767e-05	9.25864e-05
0.003095	0.004562	0.002691	0.002347		0.00342	0.057609	0.00034	0.0003322		0.000929	0.000833	0.000264	0.000365		0.000405	0.001801	0.004654	0.003322
0.00287	0.0058008	0.002114	0.00254		0.008541	0.003853	0.000569	0.000451		0.001377	0.001054	0.00029	0.000221		0.002635	0.007992	0.000763	0.000713
0.005643	0.003489	0.002782	0.003517		0.000538	0.001863	0.001122	0.0021		0.00287	0.000619	0.000689	0.001114		0.002226	0.000387	0.00053	0.000126
0.004167	0.003018	0.004417	0.005109		0.001806	0.000684994	0.000111903	0.0002275		0.000901	0.000703	0.000492	0.001347		0.000206	0.000684	0.004	0.0021
0.0050565	0.0048563	0.001585	0.000584		0.00206	0.0090727	0.00021357	0.00019865		0.001958	0.00185	0.000684	0.000385		0.000462	0.0032091	0.0001025	0.002275
0.00675675	0.00567231	0.0009526	0.0018293							0.0027257	0.0017294	0.000213234	0.0003124		0.00397482	0.010987	1.7e-05	8.212e-05
															0.00266141	0.0112	0.0001154	0.000185

## Sheet: Fig5
Cholesterol efflux
M1					M2
WT	G0	G1	G2		WT	G0	G1	G2
11.19	10.45	12.39	10.61		13.17	14.53	13.83	10.92
12.23	11.62	11.85	10.13		13.46	13.43	12.83	10.36
11.26	15.17	11.24	9.97		17.41	14.71	12.78	7.68
12.8	13.32	10.52	12.4		13.19	14.03	12.04	9.29
11.92	16.39	11.72	10.3		13.61	14.17	12.7	8.89
13.24	15.09	7.07	10.9		13.28	12.54	10.68	11.58
15.47	15.26	6.09	10.52		17.01	11.62	5.27	13.47
20.16	15.36	5.93	10.19		15.18	12.1	5.24	11.35
16.37	13.79	5.96	10.14		9.27	11.52	5.05	8.57
13.42	16.85	6.48	12.98		9.96	11.7	5.34	9.13
11.46	11.75	11.09	8.48		9.83	12.8	10.67	8.89
11.39	13.55	13.37	8.44		8.87	14.32	10.68	9.36
16.88	10.88	17.6	11.74		12.99	12.87	10.33	9.39
17.41	11.12	16.6	11.55		13.06	13.56	10.12	8.84
20.85	15.07	17.32	10.67		8.61	15.47	11.42	12.6
20.89	14.57	9.01	9.08		13.92	14.73	10.28	11.22
17.72	14.19	9.22	9.38		12.7	14.19	11.45	12.01
18.46	13.02	8.85	9.79		14.6	14.98	10.97	11.72
16.9	13.44	8.53	9.76		13.92	13.81	10.71	11.19
19.21	14.54	8.35	9.94		16.4	13.86	10.5	10.69
16.81	11.4	8.03	9.98		14.7	13.65	11.05	10.8

## Sheet: Fig6
mouse macrophages
ABCA1-M1				ABCA1-M2					ABCG1--M1				ABCG2-M2
WT	G0	G1	G2	WT	G0	G1	G2		WT	G0	G1	G2	WT	G0	G1	G2
0.0013659	0.00627	0.00536	0.0076589	0.00992	0.00334	0.00266	0.00601		0.002847	0.009185	0.00627	0.006792	0.01947	0.01076	0.01307	0.012131
0.0222	0.0213472	0.00919	0.00642443	0.011472	0.027897	0.00136582	0.00515892		0.02723	0.01213	0.00385248	0.0122854	0.013058	0.00487066	0.00455735	0.0140684
0.0300473	0.002766	0.00240942	0.0023184	0.016171	0.0198098	0.0111476	0.0209352		0.0323096	0.00945975	0.00502473	0.0121362	0.0304725	0.013731	0.006058	0.016946
0.050883	0.0305304	0.00252571	0.00552651	0.011765	0.0189764	0.005098	0.007985		0.019918	0.0227328	0.008474	0.012033	0.0321462	0.0315051	0.0123104	0.012123
0.025475	0.024035	0.0063349	0.005142	0.019958	0.0136409	0.007685	0.002876		0.0240189	0.0294234	0.0105769	0.0102296	0.0272435	0.0311243	0.0020845	0.0093489
0.024657	0.027649	0.00206941	0.0036547	0.0195985	0.00992376	0.004276	0.00174		0.0251644	0.0247293	0.003212	0.00352453	0.0321242	0.0310612	0.0035234	0.0081023
0.0301374	0.01949	0.00376243	0.005874	0.019365	0.0118749	0.003542	0.00216875		0.0194263	0.0192363	0.00214356	0.0019283	0.012518	0.0213016	0.0029835	0.00814235

## Sheet: Fig 7
Cholesterol efflux - Fornoni lab
	Llipid droplets				Efflux to APOA1					Efflux to serum
	G0	G1	G2		WT	G0	G1	G2		WT	G0	G1	G2
	1.11431	1.73655	1.4751		1.6	2.1	1.7	0.9		37	35.1	37.4	32.2
	1.13951	1.587	1.62416		1.8	1.6	2.8	1.8		41.9	43	45.1	37.1
	1.0536	1.74704	1.48107		3.9	4.1	2.7	1.9		37.1	37.4	36.7	31.5
	1.15877	1.70694	1.76354
	0.537201	1.09553	1.11595

## Sheet: Supp Fig 7
		Glomeruilar lilpids							Tubular lipids
LC controsl	LC SAND	G0 control	G0 SAND	G1 control	G1 SAND	G2 control	G2 SAND		LC controsl	LC SAND	G0 control	G0 SAND	G1 control	G1 SAND	G2 control	G2 SAND
1	1	0	2	0	3	0	1		2	2	0	1	0	2	1	1
0	1	0	3	0	1	0	2		1	1	1	2	0	1	1	2
0	1	0	3	0	3	0	1		1	1	1	2	0	0	1	1
0		0				0			1		1				1
0		0				0			0		1				1
0		0				0			2		1				1
						0									1

## Sheet: Supp Fig 8
	Supp Fiigure 8
	RNA APOL1/GAPDH
WT	G0	G1	G2
1.1	105.8	59.2	44.7
1.3	93.4	62.9	50.2
0.7	73.4	42.1	22.9

## Sheet: Fig 5
Di

## Sheet: Fig 6
F

[truncated: 3 more sheets: Fig 7a, Fig 7b, Fig 7c]
